# Supplementary material for: Computational analysis for identification of early diagnostic biomarkers and prognostic biomarkers of liver cancer based on GEO and TCGA databases and studies on pathways and biological functions affecting the survival time of liver cancer
Source: BMC Cancer. 2021 Jul 8;21:791. doi: 10.1186/s12885-021-08520-1 (PMC8268589; doi:10.1186/s12885-021-08520-1)
Supplement: Supplementary file 1 — Additional file 1: Supplement Table 1. The differentially expressed genes of GSE25097 [file 12885_2021_8520_MOESM1_ESM.xlsx]

## Sheet: diffLab
Supplement table 1 The differentially expressed genes of GSE25097 (p>0.05 |LogFC|>2)
Number	Gene	logFC	AveExpr	t	P.Value	adj.P.Val	B
1	LIFR	-4.18409	2.92744	-43.5453	7.37736e-174	1.33353e-169	386.949
2	FCN3	-11.2396	6.04136	-41.1647	3.62947e-164	3.28031e-160	364.75
3	ECM1	-5.27969	3.28689	-41.1161	5.76633e-164	3.47441e-160	364.289
4	VIPR1	-2.65743	1.55588	-36.7173	3.0831e-145	1.39325e-141	321.362
5	CYP1A2	-22.4282	16.0578	-35.9572	6.78203e-142	2.45184e-138	313.698
6	CXCL12	-7.9624	6.11812	-35.3115	4.95842e-139	1.49381e-135	307.129
7	MASP1	-2.82173	2.39028	-34.8475	5.8473e-137	1.50994e-133	302.378
8	CXCL14	-2.7375	1.48495	-34.7579	1.47192e-136	3.3258e-133	301.458
9	FAM180A	-3.94714	2.49212	-34.5485	1.28182e-135	2.57446e-132	299.302
10	HAMP	-17.8451	11.6373	-34.5123	1.86356e-135	3.36858e-132	298.929
11	FCN2	-6.49785	3.35541	-34.4901	2.34563e-135	3.85451e-132	298.7
12	STAB2	-2.17874	1.16044	-34.2891	1.88245e-134	2.8356e-131	296.625
13	MT1F	-12.2152	10.8508	-34.0956	1.40543e-133	1.95419e-130	294.622
14	OIT3	-5.65092	3.11133	-33.3803	2.46429e-130	3.18175e-127	287.181
15	RND3	-6.78342	6.05059	-33.1896	1.82285e-129	2.19666e-126	285.187
16	CLEC1B	-8.33371	4.27526	-32.4706	3.58537e-126	3.60051e-123	277.63
17	NPY1R	-2.39683	1.57054	-31.9929	5.71286e-124	5.16328e-121	272.576
18	CRHBP	-4.96217	2.6735	-31.2317	1.94649e-120	1.52977e-117	264.47
19	LYVE1	-5.45902	3.55682	-31.0953	8.42539e-120	6.34572e-117	263.01
20	C8orf4	-6.17037	6.70191	-30.4808	6.32263e-117	4.57151e-114	256.411
21	MT1X	-15.2517	14.2412	-30.396	1.58257e-116	1.0595e-113	255.497
22	DNASE1L3	-6.59303	4.52142	-30.3873	1.73867e-116	1.12243e-113	255.403
23	MRO	-2.24699	1.5073	-28.6561	2.73926e-108	1.59725e-105	236.588
24	C14orf68	-3.96922	3.15547	-28.5129	1.32189e-107	7.46702e-105	235.019
25	CLEC4M	-2.68803	1.34969	-28.3917	5.01919e-107	2.7493e-104	233.688
26	CDHR2	-3.58045	2.31463	-27.8159	2.88314e-104	1.44765e-101	227.355
27	FXN	-2.52115	4.18302	-27.7495	6.00923e-104	2.93575e-101	226.622
28	C7	-11.1196	10.5966	-27.6989	1.05252e-103	5.00668e-101	226.064
29	PLAC8	-3.92034	2.51383	-27.5825	3.81626e-103	1.72457e-100	224.779
30	TBXA2R	-3.08747	2.53899	-27.5553	5.1618e-103	2.22154e-100	224.478
31	APOF	-6.10398	5.03288	-27.5267	7.08287e-103	2.90977e-100	224.163
32	SRPX	-2.54073	1.61337	-27.4666	1.37966e-102	5.54194e-100	223.498
33	MT1P3	-2.79543	2.18641	-27.4523	1.61554e-102	6.34838e-100	223.341
34	ETFDH	-3.13665	3.71423	-27.1266	6.00911e-101	2.12982e-98	219.735
35	NAT2	-2.93317	2.05099	-26.942	4.68262e-100	1.62775e-97	217.688
36	ID1	-7.07041	5.62998	-26.9225	5.81318e-100	1.98262e-97	217.473
37	ITGA9	-3.83533	3.58921	-26.8561	1.21755e-99	4.07562e-97	216.736
38	EDNRB	-2.44561	2.58761	-26.6895	7.79353e-99	2.56138e-96	214.885
39	DCN	-12.0438	10.8366	-26.2455	1.10505e-96	3.38559e-94	209.945
40	FOS	-8.07219	7.26267	-26.1029	5.44156e-96	1.63936e-93	208.356
41	MARCO	-5.33413	2.83041	-26.06	8.79754e-96	2.60696e-93	207.877
42	PSMB4	7.22368	24.0472	25.8569	8.54243e-95	2.4127e-92	205.61
43	RCAN1	-5.44675	8.16453	-25.7587	2.56605e-94	7.13599e-92	204.513
44	CD14	-8.27897	11.2073	-25.754	2.70658e-94	7.41275e-92	204.46
45	CD5L	-5.86587	4.22076	-25.5811	1.87942e-93	4.85319e-91	202.528
46	ZFP36	-5.99665	7.55032	-25.4574	7.53209e-93	1.86507e-90	201.144
47	MT1G	-15.8473	20.3391	-25.2799	5.52656e-92	1.31445e-89	199.157
48	TMEM27	-2.19267	1.78632	-25.0615	6.42836e-91	1.43456e-88	196.71
49	INMT	-5.15046	3.84814	-24.8766	5.14603e-90	1.13439e-87	194.636
50	STEAP4	-4.42047	3.87199	-24.4482	6.40194e-88	1.37764e-85	189.827
51	DPT	-9.63203	6.26547	-24.3808	1.36833e-87	2.90988e-85	189.069
52	PDGFRA	-5.12452	4.30971	-24.3488	1.96312e-87	4.12621e-85	188.709
53	PLSCR4	-3.8604	5.77845	-24.0965	3.37843e-86	6.93961e-84	185.872
54	MAN1C1	-4.49751	5.29658	-23.991	1.11034e-85	2.23006e-83	184.686
55	RDH5	-2.1092	2.23784	-23.9537	1.69279e-85	3.36251e-83	184.265
56	BCO2	-3.6654	2.53035	-23.8764	4.04831e-85	7.86853e-83	183.396
57	GABARAPL1	-4.71119	7.83807	-23.8347	6.4839e-85	1.24684e-82	182.926
58	CDC37L1	-4.36673	6.64175	-23.8281	6.98255e-85	1.3286e-82	182.852
59	ESR1	-3.83246	3.28765	-23.8208	7.58689e-85	1.42855e-82	182.77
60	COLEC11	-4.49723	4.08531	-23.7502	1.68317e-84	3.10458e-82	181.975
61	CYP4A11	-10.4744	15.4293	-23.6405	5.80917e-84	1.06067e-81	180.74
62	SOCS2	-3.59982	3.19832	-23.1332	1.79277e-81	3.0863e-79	175.025
63	F11	-6.05618	8.04269	-23.0051	7.63279e-81	1.2775e-78	173.58
64	SLC38A2	-3.99289	8.21146	-22.9776	1.04144e-80	1.72706e-78	173.27
65	EGR1	-10.9432	15.0821	-22.8668	3.64463e-80	5.98912e-78	172.021
66	GLYATL1	-5.50362	6.51693	-22.7903	8.65415e-80	1.39672e-77	171.159
67	ITGA6	2.91928	4.31707	22.7527	1.32467e-79	2.119e-77	170.735
68	CETP	-2.48769	1.57546	-22.6586	3.8367e-79	6.08352e-77	169.674
69	NNMT	-16.3556	21.174	-22.6344	5.04451e-79	7.92909e-77	169.401
70	GCH1	-4.09927	7.00572	-22.6296	5.33042e-79	8.30627e-77	169.346
71	BRP44L	-4.84252	11.5375	-22.6141	6.34838e-79	9.80798e-77	169.172
72	CYP2C8	-10.5933	16.3519	-22.3331	1.52248e-77	2.29337e-75	166.004
73	FBP1	-13.2675	23.8785	-22.3006	2.19861e-77	3.28447e-75	165.638
74	CNDP1	-4.83087	3.19912	-22.198	7.01802e-77	1.00681e-74	164.481
75	UGT2B7	-6.69335	9.22066	-22.1515	1.18697e-76	1.67622e-74	163.957
76	GSTZ1	-5.47543	5.83827	-22.1379	1.38506e-76	1.9408e-74	163.803
77	ASS1	-11.4221	28.3396	-22.0117	5.76764e-76	7.95847e-74	162.38
78	AFM	-9.13805	12.5918	-21.96	1.03441e-75	1.41652e-73	161.798
79	IL1RAP	-2.44019	2.09247	-21.9514	1.14118e-75	1.55097e-73	161.7
80	MS4A6A	-4.07696	4.72573	-21.8816	2.51027e-75	3.38624e-73	160.914
81	GK	-4.68165	6.60712	-21.8493	3.61875e-75	4.84537e-73	160.549
82	LARP1	4.11221	11.6506	21.7905	7.02946e-75	9.27478e-73	159.887
83	MT1L	-6.92287	5.02852	-21.6881	2.23734e-74	2.88873e-72	158.733
84	FAM189B	2.74471	2.93643	21.6552	3.24385e-74	4.12929e-72	158.363
85	CXCL2	-5.93326	6.87629	-21.5679	8.69885e-74	1.08442e-71	157.379
86	C9	-9.59182	10.9471	-21.5652	8.96823e-74	1.11034e-71	157.349
87	PPAP2B	-4.78666	7.31966	-21.5196	1.50139e-73	1.8462e-71	156.835
88	CCL23	-2.25589	1.41012	-21.5186	1.51817e-73	1.85422e-71	156.824
89	CD302	-3.79617	8.75789	-21.4583	3.00095e-73	3.61635e-71	156.145
90	GHR	-3.29629	4.32243	-21.3561	9.52058e-73	1.1397e-70	154.994
91	GPC3	17.1845	10.7564	21.214	4.73654e-72	5.52372e-70	153.394
92	TMCO1	3.4959	13.0899	21.2131	4.78422e-72	5.54356e-70	153.384
93	PIGC	2.4094	3.85692	21.1125	1.4902e-71	1.71572e-69	152.251
94	MT1M	-5.72547	3.79233	-21.0906	1.90754e-71	2.17388e-69	152.005
95	AGTR1	-6.77212	12.9621	-21.0904	1.91219e-71	2.17388e-69	152.003
96	CCDC3	-2.68575	2.6194	-20.862	2.51325e-70	2.77009e-68	149.435
97	CFI	-4.54163	8.47184	-20.7759	6.63534e-70	7.18206e-68	148.467
98	PTTG1	3.28783	2.41047	20.7448	9.42017e-70	1.01357e-67	148.117
99	PHLDA1	-4.56719	4.8155	-20.7235	1.19782e-69	1.28117e-67	147.878
100	ACAA1	-5.00722	7.61162	-20.7148	1.32141e-69	1.40505e-67	147.78
101	MSRA	-2.43551	3.40959	-20.6847	1.85506e-69	1.96094e-67	147.442
102	CYP3A4	-15.0995	18.374	-20.65	2.74396e-69	2.83428e-67	147.052
103	CANX	4.02458	22.0191	20.5979	4.93268e-69	5.00916e-67	146.467
104	SSR2	5.58267	13.9513	20.5955	5.06689e-69	5.11671e-67	146.44
105	ADH4	-2.9885	3.53389	-20.58	6.03463e-69	6.0601e-67	146.266
106	C1R	-5.85537	14.2936	-20.4938	1.59316e-68	1.59105e-66	145.298
107	DAP3	4.46048	11.1187	20.4632	2.24942e-68	2.22188e-66	144.954
108	KLKB1	-8.01623	12.7095	-20.3959	4.79765e-68	4.6877e-66	144.199
109	GCKR	-2.12327	2.60239	-20.3293	1.01487e-67	9.81008e-66	143.452
110	CASC3	2.95815	7.2555	20.3265	1.04774e-67	1.00739e-65	143.42
111	C6	-7.66922	11.9859	-20.3171	1.16491e-67	1.11412e-65	143.315
112	GYS2	-2.43586	2.73808	-20.2453	2.61192e-67	2.48489e-65	142.51
113	UBE2T	2.28227	1.58785	20.2079	3.97753e-67	3.70948e-65	142.091
114	NDRG2	-5.08644	10.2848	-20.2078	3.98118e-67	3.70948e-65	142.09
115	CCT3	6.17021	11.8184	20.1814	5.35726e-67	4.96604e-65	141.794
116	HSD17B13	-6.03046	6.35307	-20.1072	1.2345e-66	1.12701e-64	140.961
117	RRM2	2.40972	1.69077	20.084	1.60149e-66	1.44743e-64	140.702
118	ADAR	4.31877	12.4119	20.0412	2.59107e-66	2.3072e-64	140.222
119	PTS	-2.26824	3.96182	-19.9536	6.93185e-66	6.14216e-64	139.241
120	REPIN1	2.28286	4.11539	19.8889	1.43231e-65	1.24473e-63	138.518
121	C8A	-7.96843	17.2332	-19.888	1.44758e-65	1.25199e-63	138.507
122	MBNL2	-4.06644	9.20265	-19.8283	2.82951e-65	2.42399e-63	137.839
123	NUSAP1	2.90977	2.40396	19.8229	3.00528e-65	2.56243e-63	137.779
124	PYGO2	2.70416	3.73502	19.7286	8.65316e-65	7.20804e-63	136.725
125	KRTCAP2	4.00902	11.2276	19.7145	1.01403e-64	8.36966e-63	136.567
126	CPT2	-2.85719	4.68941	-19.6716	1.63917e-64	1.3468e-62	136.088
127	FYN	-2.62914	4.39085	-19.669	1.68727e-64	1.37985e-62	136.059
128	FDPS	7.90244	9.47884	19.6553	1.96889e-64	1.58883e-62	135.906
129	KMO	-3.41367	3.83204	-19.6435	2.24586e-64	1.80427e-62	135.774
130	ALDH8A1	-6.18504	9.95153	-19.5074	1.03174e-63	8.17975e-62	134.255
131	MFAP4	-3.78151	2.96162	-19.502	1.09647e-63	8.65494e-62	134.194
132	AURKA	2.62942	2.13336	19.4436	2.10731e-63	1.63484e-61	133.543
133	SCAMP3	2.73137	3.90427	19.3717	4.71022e-63	3.63855e-61	132.741
134	RPL38	4.35328	30.1854	19.2656	1.54254e-62	1.16179e-60	131.558
135	USO1	-2.39726	6.01576	-19.2582	1.67618e-62	1.25721e-60	131.476
136	UBE2Q1	2.4441	5.13702	19.2538	1.7607e-62	1.31514e-60	131.427
137	MFSD2A	-4.17331	3.48644	-19.2427	1.99379e-62	1.47704e-60	131.303
138	GBA3	-5.23403	6.00181	-19.2371	2.12222e-62	1.55308e-60	131.241
139	FOXO1	-3.95877	7.15454	-19.1889	3.6347e-62	2.62803e-60	130.704
140	IRF8	-3.10104	4.34088	-19.1075	9.02123e-62	6.41999e-60	129.798
141	GMNN	3.49839	4.00875	19.0319	2.09696e-61	1.46917e-59	128.957
142	PRKAR2A	2.29328	6.03906	19.0174	2.46391e-61	1.71298e-59	128.797
143	MT1A	-8.04025	6.99471	-18.9924	3.25711e-61	2.23861e-59	128.519
144	SLC22A1	-11.1444	13.3117	-18.8864	1.06149e-60	7.08026e-59	127.341
145	VNN1	-4.54625	5.57257	-18.8739	1.2196e-60	8.07524e-59	127.203
146	DLC1	-2.8238	5.72698	-18.8437	1.70817e-60	1.11469e-58	126.867
147	THBD	-2.21488	2.253	-18.8426	1.72906e-60	1.12426e-58	126.855
148	SLCO1B3	-4.30413	3.69794	-18.7937	2.97893e-60	1.91627e-58	126.313
149	CD69	-2.84581	2.65973	-18.7847	3.2948e-60	2.10448e-58	126.212
150	DEPDC7	-2.23824	3.1266	-18.7633	4.17831e-60	2.63161e-58	125.975
151	SCNM1	2.04758	3.62309	18.7399	5.42463e-60	3.39293e-58	125.715
152	SQLE	4.07866	3.71245	18.7075	7.77572e-60	4.81743e-58	125.356
153	DUSP5	-5.52862	6.81999	-18.7074	7.78209e-60	4.81743e-58	125.355
154	ETS2	-4.81973	9.99703	-18.6419	1.61267e-59	9.73362e-58	124.629
155	ERLIN1	-2.70373	6.64328	-18.6356	1.73035e-59	1.03913e-57	124.559
156	FGL2	-2.18444	2.97121	-18.5845	3.05068e-59	1.81994e-57	123.994
157	RFX5	2.59694	4.47112	18.5826	3.11675e-59	1.85323e-57	123.973
158	CYP2J2	-3.38545	4.79755	-18.5249	5.91457e-59	3.45993e-57	123.334
159	HSD17B2	-6.12635	9.89411	-18.5173	6.43457e-59	3.75198e-57	123.25
160	PRKAB2	2.89624	4.23451	18.4503	1.35419e-58	7.82056e-57	122.509
161	C1RL	-4.2197	9.57024	-18.4457	1.42407e-58	8.19795e-57	122.458
162	ACADVL	-4.45572	9.32528	-18.4255	1.78301e-58	1.01351e-56	122.234
163	RAP2A	2.76694	5.92495	18.4049	2.23969e-58	1.26911e-56	122.007
164	TMEM106C	3.35369	3.71743	18.3758	3.09365e-58	1.74752e-56	121.685
165	PCK1	-8.89233	16.0749	-18.3559	3.85573e-58	2.17122e-56	121.466
166	N4BP2L1	-3.78699	6.78006	-18.3284	5.2272e-58	2.91626e-56	121.163
167	CD4	-2.01624	2.46802	-18.3006	7.11669e-58	3.91007e-56	120.855
168	LGTN	3.07796	6.45557	18.2798	8.95973e-58	4.8782e-56	120.626
169	XPO1	3.04027	10.1457	18.2292	1.5686e-57	8.38874e-56	120.067
170	ACAT1	-5.60701	11.5834	-18.1199	5.25391e-57	2.73688e-55	118.863
171	IRAK1	3.23481	4.92302	18.1099	5.86905e-57	3.0398e-55	118.752
172	C1orf162	-2.4387	3.02668	-18.0867	7.58252e-57	3.90489e-55	118.497
173	FAM13A	-2.96655	4.08894	-18.0351	1.3402e-56	6.72928e-55	117.93
174	GCDH	-2.54651	3.7628	-18.0169	1.63825e-56	8.20304e-55	117.73
175	ADAMTS1	-3.03617	2.9774	-17.9753	2.59413e-56	1.29535e-54	117.272
176	CA2	-5.00602	7.4115	-17.9616	3.01753e-56	1.49848e-54	117.121
177	PLIN1	-2.80956	2.39624	-17.8827	7.19997e-56	3.52701e-54	116.254
178	RDBP	3.23874	5.86914	17.8434	1.11053e-55	5.38176e-54	115.822
179	MLEC	3.4687	6.23365	17.8394	1.16075e-55	5.61011e-54	115.778
180	CYR61	-4.45522	4.98964	-17.8388	1.16745e-55	5.62744e-54	115.773
181	APH1A	2.43927	7.01534	17.8129	1.553e-55	7.38736e-54	115.488
182	RFC4	2.6143	2.75983	17.8117	1.5749e-55	7.4719e-54	115.474
183	LSM2	2.19309	6.21903	17.7524	3.02383e-55	1.39081e-53	114.824
184	C6orf106	3.69864	11.6732	17.7329	3.74593e-55	1.71421e-53	114.611
185	FAM134B	-3.4311	3.54926	-17.6395	1.04664e-54	4.69456e-53	113.587
186	MTHFD1	-4.06293	8.83232	-17.6383	1.06013e-54	4.73157e-53	113.574
187	DUSP1	-7.31451	14.3088	-17.6165	1.34633e-54	5.96476e-53	113.336
188	UBE2C	2.90042	1.8501	17.569	2.26951e-54	9.93311e-53	112.816
189	TOMM40L	3.41644	6.63322	17.5549	2.65001e-54	1.15704e-52	112.662
190	C3P1	-6.52582	8.33813	-17.5453	2.94306e-54	1.2819e-52	112.557
191	PRNP	-3.28458	6.06922	-17.4975	4.97179e-54	2.15516e-52	112.035
192	ST3GAL6	-3.03772	5.50873	-17.478	6.15515e-54	2.65538e-52	111.822
193	LY6E	-2.09677	2.20394	-17.4093	1.30712e-53	5.59893e-52	111.071
194	AGPAT9	-4.33181	5.32283	-17.3596	2.25079e-53	9.50589e-52	110.53
195	STEAP3	-2.68128	4.02022	-17.2597	6.71612e-53	2.78442e-51	109.441
196	GNPAT	2.62875	5.05363	17.2549	7.07771e-53	2.92093e-51	109.389
197	CUTA	3.75806	12.9565	17.2506	7.41396e-53	3.05273e-51	109.342
198	ARPC1A	3.09995	6.50605	17.2092	1.16581e-52	4.77688e-51	108.891
199	PLA2G16	-2.66203	4.79536	-17.1847	1.5232e-52	6.18727e-51	108.625
200	AQP3	-3.7999	7.23941	-17.1613	1.96716e-52	7.9549e-51	108.37
201	ANXA10	-3.18006	3.35665	-17.0931	4.13555e-52	1.65385e-50	107.63
202	DHDPSL	-3.38921	4.50624	-17.0894	4.30683e-52	1.71476e-50	107.589
203	PSMD2	2.48113	6.60953	17.068	5.43809e-52	2.14626e-50	107.357
204	PPP2R5A	2.29756	5.12949	16.9949	1.20604e-51	4.68827e-50	106.564
205	SAA4	-9.94843	20.856	-16.9921	1.2436e-51	4.8239e-50	106.533
206	F9	-9.1274	17.0969	-16.9784	1.4425e-51	5.55962e-50	106.385
207	ID2	-3.89493	12.7899	-16.972	1.54654e-51	5.94794e-50	106.316
208	UGT2B10	-4.63966	5.76644	-16.9534	1.89448e-51	7.23988e-50	106.114
209	PROZ	-3.31484	3.67651	-16.9308	2.42222e-51	9.21771e-50	105.869
210	CYP2E1	-12.9369	22.3834	-16.9246	2.59123e-51	9.81949e-50	105.802
211	TDO2	-6.96905	12.2663	-16.9119	2.9733e-51	1.12203e-49	105.665
212	HMGCL	-2.39501	5.14083	-16.87	4.6879e-51	1.75442e-49	105.211
213	HGFAC	-2.31465	2.04688	-16.8677	4.80775e-51	1.79185e-49	105.186
214	EPB41L4B	-2.12699	2.91427	-16.8068	9.31035e-51	3.46284e-49	104.528
215	LASP1	3.30369	8.31948	16.792	1.09316e-50	3.99997e-49	104.368
216	ACSL1	-5.52769	16.0091	-16.7732	1.34072e-50	4.88607e-49	104.164
217	TPD52L1	-2.30577	3.92291	-16.7479	1.76399e-50	6.4028e-49	103.891
218	CS	3.13087	9.6254	16.7343	2.04346e-50	7.37276e-49	103.744
219	CTSL1	-4.76812	12.1616	-16.7337	2.05706e-50	7.40706e-49	103.738
220	C17orf58	2.46186	4.96751	16.6839	3.52734e-50	1.25266e-48	103.201
221	SLC7A2	-5.49845	11.7608	-16.6655	4.30369e-50	1.51644e-48	103.003
222	ONECUT2	4.57075	5.97161	16.6295	6.35881e-50	2.23188e-48	102.614
223	NFIL3	-3.09132	6.14928	-16.6053	8.25501e-50	2.86957e-48	102.354
224	CNP	2.60847	7.49063	16.5675	1.24207e-49	4.28467e-48	101.947
225	KCTD6	2.21055	5.22899	16.5584	1.37074e-49	4.70161e-48	101.849
226	SPP2	-6.71089	8.38381	-16.5435	1.61098e-49	5.49435e-48	101.688
227	SIGIRR	-2.44647	3.64836	-16.5228	2.01496e-49	6.82067e-48	101.465
228	BAT2L2	2.70315	9.49399	16.5223	2.02492e-49	6.84159e-48	101.46
229	HPX	-8.30742	20.1315	-16.508	2.36329e-49	7.9109e-48	101.306
230	ERBB3	5.55159	11.4285	16.4474	4.54224e-49	1.49012e-47	100.655
231	PBLD	-4.31133	7.39624	-16.4343	5.2338e-49	1.70462e-47	100.514
232	TOP2A	2.55877	1.54139	16.3604	1.16012e-48	3.71813e-47	99.7212
233	MBL2	-9.72372	15.3813	-16.348	1.3253e-48	4.23254e-47	99.5886
234	PLIN2	-7.49887	13.9722	-16.3381	1.47487e-48	4.68536e-47	99.4821
235	SERPINB9	-3.11256	4.67894	-16.3276	1.65186e-48	5.22012e-47	99.3692
236	HCFC1	2.17132	5.09948	16.3176	1.83894e-48	5.80117e-47	99.2624
237	ACAD11	-3.40039	7.09757	-16.3038	2.13347e-48	6.69925e-47	99.1144
238	IL6ST	-2.37704	10.7321	-16.2699	3.07143e-48	9.5067e-47	98.7515
239	KLHL2	-2.24632	5.78901	-16.2545	3.62212e-48	1.11729e-46	98.5872
240	XYLT2	2.01659	4.50382	16.2487	3.85736e-48	1.18659e-46	98.5245
241	FBLN5	-4.32229	5.24141	-16.1984	6.6217e-48	2.02528e-46	97.9864
242	MDK	3.35209	2.35893	16.1916	7.12015e-48	2.16309e-46	97.9141
243	DMGDH	-3.2269	5.03485	-16.1591	1.00852e-47	3.02321e-46	97.5673
244	RCL1	-2.63112	4.17843	-16.1265	1.43047e-47	4.24586e-46	97.2192
245	AXL	-2.96197	3.31637	-16.0862	2.20315e-47	6.4129e-46	96.7891
246	RDH16	-7.52099	11.5605	-16.066	2.73653e-47	7.90185e-46	96.5732
247	CLRN3	-2.67635	2.73051	-16.0525	3.16247e-47	9.07379e-46	96.4291
248	APOA5	-7.21994	9.69336	-16.0476	3.33236e-47	9.51592e-46	96.377
249	HS3ST3B1	-3.45495	6.37638	-15.9943	5.88872e-47	1.66841e-45	95.81
250	THBS1	-3.88713	4.77665	-15.9308	1.16051e-46	3.24727e-45	95.1344
251	SLC27A5	-5.00215	8.54465	-15.9241	1.24737e-46	3.48494e-45	95.0625
252	PTK2	2.33139	6.5731	15.8857	1.87777e-46	5.22193e-45	94.6551
253	SEC62	-2.07907	9.03686	-15.8741	2.12644e-46	5.90437e-45	94.5313
254	C8B	-7.19283	15.8913	-15.8172	3.89837e-46	1.06768e-44	93.9277
255	MPEG1	-2.38494	3.73865	-15.8006	4.6541e-46	1.26889e-44	93.7513
256	C6orf62	2.86357	11.8886	15.7902	5.19518e-46	1.40792e-44	93.6417
257	COX6B1	3.41062	18.6348	15.7849	5.49757e-46	1.48764e-44	93.5854
258	DLG5	2.13075	3.00277	15.7683	6.56127e-46	1.7649e-44	93.4093
259	DNALI1	-2.18535	3.08756	-15.7639	6.87579e-46	1.84676e-44	93.3626
260	TARBP1	2.03511	2.57675	15.7633	6.91679e-46	1.85501e-44	93.3567
261	ABCA8	-2.66173	3.82009	-15.7531	7.71375e-46	2.06552e-44	93.2481
262	CRISPLD2	-5.15819	5.91288	-15.7504	7.93738e-46	2.11305e-44	93.2197
263	SOCS3	-6.6839	9.03976	-15.7488	8.06905e-46	2.14494e-44	93.2033
264	APOA1BP	3.23126	6.84303	15.7454	8.37215e-46	2.22225e-44	93.1666
265	HPS5	-2.73858	4.44732	-15.6934	1.45452e-45	3.82706e-44	92.6165
266	OAT	-4.05884	5.1823	-15.6445	2.44326e-45	6.32727e-44	92.1001
267	ADK	-2.35379	5.77192	-15.6381	2.61696e-45	6.76739e-44	92.0317
268	ROBO1	4.91694	5.38808	15.6152	3.33676e-45	8.60417e-44	91.7897
269	ACSL4	4.88943	4.42995	15.5831	4.68683e-45	1.19491e-43	91.4514
270	IL1R1	-2.42875	5.48551	-15.5572	6.16651e-45	1.56115e-43	91.1782
271	QARS	2.7868	7.64613	15.5174	9.39938e-45	2.34997e-43	90.7585
272	SLC27A2	-4.72639	8.80896	-15.4693	1.56307e-44	3.87573e-43	90.2521
273	SHC1	4.13809	10.3566	15.4484	1.94923e-44	4.81342e-43	90.0323
274	TPM3	4.33015	21.7873	15.4191	2.65754e-44	6.45667e-43	89.7237
275	FTCD	-4.94925	8.51588	-15.3976	3.33169e-44	8.04054e-43	89.4986
276	PANK1	-3.59157	6.7383	-15.3617	4.86711e-44	1.16527e-42	89.1212
277	CYP4V2	-3.74346	6.9025	-15.3588	5.01582e-44	1.1977e-42	89.0912
278	KIAA0907	2.90962	5.87809	15.3398	6.13123e-44	1.45444e-42	88.8913
279	WSB2	2.45276	7.78575	15.2631	1.37453e-43	3.21423e-42	88.0876
280	CD163	-4.92187	5.48269	-15.2502	1.57446e-43	3.66752e-42	87.9524
281	PROS1	-4.2675	16.6383	-15.2439	1.68291e-43	3.91006e-42	87.8861
282	GPR126	-2.95707	6.48246	-15.2165	2.24304e-43	5.165e-42	87.6
283	TBC1D5	2.30031	8.17785	15.1611	4.01597e-43	9.08544e-42	87.0202
284	TULP4	2.33157	6.70266	15.1315	5.47306e-43	1.22288e-41	86.712
285	GOT1	-5.2754	15.1298	-15.0671	1.07494e-42	2.36958e-41	86.04
286	MCM4	2.00729	3.06728	15.0268	1.63861e-42	3.5515e-41	85.6203
287	AKR7A3	-2.43044	3.23129	-15.0088	1.97774e-42	4.25085e-41	85.4331
288	FABP1	-10.824	26.3845	-15.0013	2.14041e-42	4.58412e-41	85.3544
289	RGL1	-2.18786	3.91316	-14.98	2.67255e-42	5.69012e-41	85.1334
290	PCNA	2.01707	4.02604	14.9668	3.0672e-42	6.515e-41	84.9963
291	ZGPAT	-2.03503	2.49953	-14.9551	3.46765e-42	7.33973e-41	84.8741
292	MTCH1	3.97394	16.3619	14.9546	3.48356e-42	7.36478e-41	84.8696
293	IGF1	-3.6163	4.17324	-14.9461	3.8085e-42	8.0236e-41	84.7808
294	DNMT3A	2.48387	3.07008	14.9032	5.95955e-42	1.24394e-40	84.3351
295	SLC22A10	-5.00995	6.03814	-14.8965	6.39008e-42	1.32919e-40	84.2656
296	ENO3	-3.69603	4.03548	-14.8843	7.25236e-42	1.50337e-40	84.1396
297	TXNRD1	3.84115	8.47954	14.8667	8.71447e-42	1.79411e-40	83.9568
298	GIMAP5	-2.32469	4.41671	-14.8437	1.10734e-41	2.26686e-40	83.7184
299	H1F0	2.91128	6.79246	14.8385	1.1687e-41	2.38705e-40	83.6647
300	ENSA	2.85682	9.97064	14.8126	1.52984e-41	3.10711e-40	83.3967
301	SPAG5	2.25544	2.44998	14.8035	1.6819e-41	3.39308e-40	83.3023
302	LSS	3.65856	5.3827	14.7825	2.09334e-41	4.19969e-40	83.0845
303	VSIG4	-2.46841	2.39578	-14.752	2.87223e-41	5.7116e-40	82.7697
304	LASS2	3.07288	10.251	14.746	3.0573e-41	6.07295e-40	82.7075
305	IRF2BP2	3.27691	11.105	14.7322	3.52999e-41	6.94321e-40	82.5644
306	GNPNAT1	-2.02583	7.79167	-14.7205	3.98519e-41	7.82562e-40	82.4437
307	ESYT1	3.04815	10.0026	14.718	4.08888e-41	8.00766e-40	82.4181
308	SCD	8.32651	10.3309	14.6924	5.33287e-41	1.03876e-39	82.1538
309	MAT1A	-4.72014	13.1633	-14.671	6.65397e-41	1.29191e-39	81.9335
310	DUSP6	-3.34024	7.50743	-14.6496	8.30482e-41	1.60554e-39	81.7129
311	ENG	-2.02707	3.08946	-14.6445	8.7559e-41	1.68913e-39	81.6603
312	HAO2	-7.048	9.0463	-14.6412	9.05873e-41	1.74569e-39	81.6264
313	SLCO1B1	-2.89266	6.36999	-14.6161	1.17556e-40	2.25818e-39	81.3671
314	CTH	-4.55817	6.4836	-14.5965	1.43876e-40	2.74336e-39	81.166
315	JUN	-2.84112	5.56609	-14.5917	1.5117e-40	2.86732e-39	81.1168
316	RBP1	-3.14124	3.82206	-14.516	3.30449e-40	6.15159e-39	80.3384
317	ACOT12	-2.64534	4.20866	-14.48	4.79348e-40	8.85056e-39	79.9683
318	BCAP31	2.36068	7.57362	14.4549	6.20272e-40	1.13944e-38	79.7118
319	ABLIM3	-2.59357	4.13833	-14.4339	7.70153e-40	1.40761e-38	79.4964
320	EPHX2	-4.7303	9.86302	-14.4028	1.0607e-39	1.92309e-38	79.1778
321	BCHE	-3.80666	4.6342	-14.38	1.3413e-39	2.41727e-38	78.9443
322	HCLS1	-2.01756	3.28879	-14.3613	1.62534e-39	2.91465e-38	78.7531
323	PRCP	-2.51928	6.9333	-14.3551	1.73125e-39	3.1015e-38	78.6903
324	IGF2BP3	2.22766	1.3159	14.3236	2.39374e-39	4.25042e-38	78.3679
325	APOL6	-2.69689	6.54312	-14.32	2.48318e-39	4.40491e-38	78.3314
326	COMT	-2.1483	3.6714	-14.3174	2.55092e-39	4.5162e-38	78.3046
327	AKAP7	-2.05544	3.71911	-14.3012	3.01122e-39	5.27943e-38	78.1395
328	COL15A1	2.32197	1.75661	14.2831	3.6262e-39	6.33918e-38	77.9546
329	EHHADH	-4.06441	10.275	-14.2702	4.13794e-39	7.17825e-38	77.8232
330	AZGP1	-8.09259	23.2225	-14.2632	4.44506e-39	7.70186e-38	77.752
331	RPN2	3.98315	17.0177	14.2619	4.50402e-39	7.78343e-38	77.7389
332	MGMT	-2.96136	8.31295	-14.2028	8.24334e-39	1.40971e-37	77.1374
333	CD81	-4.33029	16.5761	-14.178	1.06214e-38	1.80106e-37	76.8852
334	MAZ	3.2118	7.68905	14.1772	1.07124e-38	1.81479e-37	76.8767
335	SMG7	2.07615	6.08191	14.1455	1.4808e-38	2.47384e-37	76.5546
336	ASGR1	-3.04741	7.8066	-14.1077	2.1786e-38	3.60957e-37	76.1704
337	TMEM97	5.05661	12.428	14.089	2.63409e-38	4.34432e-37	75.9815
338	ADH1A	-6.61608	14.4175	-14.0002	6.50399e-38	1.0544e-36	75.0822
339	CLTC	2.07319	11.6788	13.9565	1.0142e-37	1.63103e-36	74.6402
340	TRIM22	-2.61914	4.94617	-13.8994	1.80952e-37	2.86982e-36	74.0642
341	PHPT1	2.04611	4.49058	13.8691	2.45873e-37	3.86134e-36	73.7592
342	SLC35D1	-2.35782	6.18269	-13.8417	3.24231e-37	5.06989e-36	73.484
343	IGLV3-21	-7.01916	8.98688	-13.8218	3.96463e-37	6.18332e-36	73.284
344	SPON2	2.85981	4.01682	13.8191	4.07733e-37	6.3536e-36	73.2561
345	RRAGD	2.52314	3.02387	13.805	4.69993e-37	7.29863e-36	73.1147
346	CHD1L	2.244	4.6874	13.801	4.89401e-37	7.58048e-36	73.0744
347	ACADSB	-3.6983	8.88756	-13.7968	5.10688e-37	7.88991e-36	73.0321
348	HRSP12	-5.73997	15.6437	-13.7938	5.26395e-37	8.1187e-36	73.002
349	F3	-2.45642	2.53587	-13.7899	5.47345e-37	8.43462e-36	72.9631
350	SLC39A14	-4.37627	16.6293	-13.7816	5.9492e-37	9.1366e-36	72.8802
351	SLC4A2	2.26796	5.21882	13.771	6.62175e-37	1.01608e-35	72.7737
352	CCL2	-4.80387	4.59865	-13.7687	6.77709e-37	1.03816e-35	72.7506
353	PHGDH	-3.74912	6.69086	-13.7597	7.41914e-37	1.13363e-35	72.6606
354	ADIPOR1	2.08611	8.88914	13.7555	7.74591e-37	1.18217e-35	72.6177
355	XDH	-2.25706	3.55525	-13.7495	8.22842e-37	1.25411e-35	72.5576
356	PSMC4	2.07623	7.37595	13.7373	9.30046e-37	1.41402e-35	72.4358
357	TMEM45A	-3.24879	5.2957	-13.7112	1.20964e-36	1.82364e-35	72.1743
358	GNAZ	2.01961	1.57316	13.6757	1.72959e-36	2.58808e-35	71.8186
359	FAM83H	3.63586	5.1579	13.6607	2.01181e-36	3.00045e-35	71.6683
360	GADD45G	-2.33264	3.11328	-13.6551	2.12675e-36	3.16926e-35	71.613
361	SRGN	-2.47567	5.0106	-13.6141	3.21038e-36	4.74495e-35	71.2034
362	HGD	-4.52209	9.60902	-13.591	4.04956e-36	5.93673e-35	70.9724
363	PUF60	2.06983	4.89777	13.5655	5.22831e-36	7.62152e-35	70.7183
364	AADAC	-5.01521	16.3804	-13.5434	6.52105e-36	9.42996e-35	70.4986
365	PRICKLE4	2.49723	8.58445	13.5338	7.18454e-36	1.03645e-34	70.4022
366	PMVK	2.44964	6.35734	13.4857	1.1615e-35	1.66364e-34	69.9245
367	SORL1	-2.67286	6.534	-13.4047	2.60748e-35	3.68225e-34	69.1202
368	ATF3	-3.32609	4.56508	-13.3712	3.63804e-35	5.09383e-34	68.789
369	NR4A3	-2.3527	2.16297	-13.3462	4.66542e-35	6.50711e-34	68.5416
370	PODXL	2.11545	2.76061	13.3428	4.82921e-35	6.72e-34	68.5073
371	MAFF	-2.87136	5.15289	-13.3277	5.60701e-35	7.77241e-34	68.3588
372	RPS19	4.24068	22.889	13.3263	5.68986e-35	7.88122e-34	68.3442
373	EIF5	-2.11081	9.76528	-13.308	6.82221e-35	9.43521e-34	68.1637
374	STOM	-4.09755	12.9646	-13.2988	7.47183e-35	1.031e-33	68.0733
375	SMYD3	2.01761	2.03286	13.2788	9.11791e-35	1.25101e-33	67.8753
376	AMDHD1	-3.88926	8.73939	-13.2728	9.67551e-35	1.32396e-33	67.8162
377	AKR1B10	7.87406	6.22017	13.2674	1.02095e-34	1.39492e-33	67.7628
378	YY1AP1	2.0743	5.393	13.2659	1.036e-34	1.41441e-33	67.7483
379	RHOA	2.71942	19.7267	13.2425	1.30592e-34	1.7669e-33	67.518
380	KNTC1	2.22962	2.32378	13.2401	1.33727e-34	1.80796e-33	67.4944
381	RNF213	2.78911	5.62213	13.223	1.5845e-34	2.13423e-33	67.3258
382	GLS2	-4.8443	6.249	-13.2155	1.70665e-34	2.29364e-33	67.2519
383	A1BG	-5.09537	11.2143	-13.186	2.28446e-34	3.05428e-33	66.962
384	BSG	4.24784	10.9685	13.1837	2.3372e-34	3.12018e-33	66.9393
385	GADD45A	-3.44172	9.20883	-13.1832	2.34867e-34	3.13318e-33	66.9344
386	SFXN1	-2.22469	9.17201	-13.1287	4.02583e-34	5.31563e-33	66.3986
387	NR2F6	4.24555	12.4794	13.1213	4.32817e-34	5.7065e-33	66.3266
388	ASGR2	-4.10441	15.8238	-13.117	4.51576e-34	5.94514e-33	66.2844
389	BHLHE40	-2.74932	6.01521	-13.1078	4.94619e-34	6.48349e-33	66.1939
390	SPINK1	10.022	6.17659	13.1044	5.11525e-34	6.70024e-33	66.1605
391	CTNNA1	2.50575	11.6961	13.1019	5.24224e-34	6.8616e-33	66.1361
392	FADS1	2.77862	2.27951	13.0978	5.4562e-34	7.13132e-33	66.0963
393	GLRX	-3.80433	12.6716	-13.0968	5.51142e-34	7.1931e-33	66.0863
394	APOL1	-3.70242	9.43924	-13.0958	5.56536e-34	7.25302e-33	66.0766
395	FAH	-3.66607	9.39923	-13.0633	7.66848e-34	9.95801e-33	65.7579
396	RPSAP19	3.42368	13.4064	13.0405	9.59674e-34	1.23819e-32	65.5349
397	RASSF4	3.10504	5.84281	13.0358	1.00511e-33	1.29313e-32	65.4889
398	LST1	-2.50123	4.32789	-13.0154	1.22836e-33	1.57474e-32	65.2895
399	SERPINF2	-3.06086	7.21949	-12.9938	1.51725e-33	1.93412e-32	65.0795
400	TOR3A	3.68158	7.05411	12.9775	1.78157e-33	2.26308e-32	64.9198
401	SLC10A1	-5.63156	11.823	-12.9654	2.00535e-33	2.53665e-32	64.8022
402	HNRNPU	2.47804	8.96004	12.9335	2.74314e-33	3.44101e-32	64.4907
403	VPS28	2.7473	7.59811	12.9212	3.09175e-33	3.85956e-32	64.3718
404	NFYC	2.08939	9.39366	12.9196	3.14084e-33	3.91814e-32	64.3561
405	PDK4	-5.18969	13.4861	-12.9136	3.333e-33	4.14641e-32	64.2971
406	RNASE4	-2.48174	7.69797	-12.8629	5.4698e-33	6.73516e-32	63.8046
407	CEBPA	2.75515	4.60429	12.8567	5.81254e-33	7.13773e-32	63.7442
408	NUPR1	5.89444	10.2871	12.8471	6.37982e-33	7.82372e-32	63.6516
409	PEMT	-2.85019	4.55408	-12.8426	6.66733e-33	8.17076e-32	63.6078
410	VAT1	2.13951	4.30328	12.8413	6.75365e-33	8.27094e-32	63.595
411	CYP4F2	-2.28974	4.29599	-12.8363	7.09363e-33	8.66968e-32	63.5462
412	BLNK	-2.55936	5.11462	-12.834	7.25497e-33	8.86087e-32	63.5239
413	INTS8	2.16319	3.56386	12.7956	1.05418e-32	1.27631e-31	63.1524
414	AKAP12	-2.10406	2.67711	-12.7719	1.32827e-32	1.5964e-31	62.9227
415	HAO1	-4.73123	14.4781	-12.7655	1.41359e-32	1.69556e-31	62.8608
416	ILF3	2.8137	5.8268	12.7509	1.62958e-32	1.95074e-31	62.7195
417	AGXT2	-2.08837	3.04769	-12.7416	1.78325e-32	2.12626e-31	62.6299
418	UCK2	2.13479	3.29769	12.7363	1.87771e-32	2.23299e-31	62.5786
419	GSN	-2.37603	4.10867	-12.6976	2.73432e-32	3.23043e-31	62.205
420	ILF2	2.44707	5.84232	12.6716	3.51751e-32	4.13411e-31	61.9547
421	LRRC1	2.12633	2.53596	12.6456	4.5267e-32	5.27901e-31	61.704
422	HPD	-10.0176	21.4216	-12.6168	5.98376e-32	6.92461e-31	61.4266
423	CEBPD	-3.62585	10.1709	-12.6148	6.09963e-32	7.04967e-31	61.4076
424	ACSM5	-3.62311	6.39788	-12.6084	6.48888e-32	7.4852e-31	61.3461
425	FOSB	-2.34216	1.56977	-12.5959	7.3257e-32	8.42898e-31	61.2255
426	CTNNB1	2.50543	13.4591	12.5473	1.17119e-31	1.33483e-30	60.7592
427	ITPK1	2.37837	6.25942	12.5369	1.2937e-31	1.47075e-30	60.6603
428	C1S	-4.57079	20.0178	-12.5263	1.43313e-31	1.62517e-30	60.5586
429	TBX15	-2.94391	4.12362	-12.4668	2.54106e-31	2.85471e-30	59.9895
430	MRPL24	3.00508	7.77965	12.4619	2.66492e-31	2.99199e-30	59.9422
431	RGN	-3.60539	10.2793	-12.4597	2.72019e-31	3.05216e-30	59.9218
432	TKT	5.21658	8.50493	12.4587	2.74808e-31	3.07962e-30	59.9116
433	RPL6	3.17328	27.7814	12.4267	3.73505e-31	4.16501e-30	59.6067
434	ATP2A2	2.2762	10.6692	12.3877	5.42913e-31	6.01698e-30	59.2351
435	RETSAT	-2.10213	6.4572	-12.3439	8.25571e-31	9.05466e-30	58.8186
436	NDUFS6	3.86456	14.3838	12.3421	8.40355e-31	9.20622e-30	58.801
437	HERPUD1	-2.97409	10.3408	-12.3414	8.45469e-31	9.25663e-30	58.7949
438	SULT1C2	2.18023	1.41049	12.3262	9.77623e-31	1.06777e-29	58.6506
439	LRG1	-5.16261	10.9	-12.3242	9.96869e-31	1.08747e-29	58.6313
440	ACSL5	-3.94183	9.05235	-12.3205	1.03261e-30	1.12442e-29	58.5963
441	RBCK1	2.56355	5.05831	12.3097	1.14495e-30	1.24152e-29	58.4936
442	SRXN1	3.13787	4.48109	12.3044	1.20481e-30	1.30564e-29	58.443
443	LPGAT1	3.43641	9.97592	12.276	1.57933e-30	1.69828e-29	58.1741
444	HIST2H2BE	3.46309	5.37257	12.2756	1.586e-30	1.70443e-29	58.1699
445	CYP8B1	-5.83009	12.4904	-12.2583	1.86883e-30	2.00005e-29	58.0068
446	ASPH	3.47464	7.59554	12.2542	1.94497e-30	2.07908e-29	57.9672
447	ADH6	-3.75204	7.41276	-12.1919	3.51565e-30	3.70547e-29	57.379
448	RPS7	2.47638	15.4403	12.1849	3.75987e-30	3.95826e-29	57.3123
449	NDUFA1	2.50883	15.2153	12.1816	3.87776e-30	4.08e-29	57.2816
450	METTL7B	-3.69095	9.6502	-12.18	3.93882e-30	4.13702e-29	57.2661
451	FXYD1	-5.95808	10.4898	-12.1582	4.84474e-30	5.06206e-29	57.0605
452	C21orf33	-2.09396	13.0029	-12.1434	5.5699e-30	5.79629e-29	56.9219
453	SGK1	-3.93465	11.2585	-12.1305	6.29613e-30	6.52573e-29	56.8001
454	RPL8	4.36982	20.8903	12.1288	6.39766e-30	6.62717e-29	56.7842
455	CTSO	-2.61716	7.41049	-12.1144	7.33764e-30	7.59217e-29	56.6481
456	FGD2	-4.13667	9.64032	-12.1025	8.21129e-30	8.47671e-29	56.5363
457	CDC25B	2.63106	4.81139	12.0874	9.47396e-30	9.75235e-29	56.3942
458	TGFB3	-2.2054	3.02008	-12.064	1.18145e-29	1.21203e-28	56.1749
459	GM2A	3.81561	8.01958	12.0599	1.228e-29	1.25835e-28	56.1365
460	BHMT	-4.49255	9.37956	-12.0579	1.25147e-29	1.28168e-28	56.1177
461	TAT	-7.88571	19.927	-12.0447	1.41714e-29	1.4448e-28	55.9942
462	AOX1	-4.56401	11.0421	-12.0348	1.55683e-29	1.58364e-28	55.9008
463	DNAJB11	3.44225	13.9654	12.0303	1.6234e-29	1.6495e-28	55.8592
464	C1QB	-3.59411	5.18477	-12.0194	1.79954e-29	1.82232e-28	55.7569
465	PPP2CB	-2.10733	8.47086	-12.0169	1.84226e-29	1.8635e-28	55.7336
466	QDPR	-3.47279	11.1941	-12.0037	2.08568e-29	2.10501e-28	55.6104
467	PABPC1	2.696	14.4083	11.9993	2.1745e-29	2.18976e-28	55.5689
468	SQSTM1	3.61748	17.0536	11.9856	2.47384e-29	2.48428e-28	55.4408
469	PSMC2	2.12642	9.82192	11.9837	2.5191e-29	2.52833e-28	55.4228
470	PON1	-6.76212	17.8307	-11.98	2.60723e-29	2.61099e-28	55.3887
471	MRPS6	-2.09794	8.13855	-11.9582	3.20055e-29	3.18925e-28	55.185
472	ATOX1	4.26493	16.7908	11.9471	3.55487e-29	3.53259e-28	55.0807
473	TOMM20	2.96949	10.3239	11.9416	3.74353e-29	3.71395e-28	55.0294
474	DHRS1	-2.62498	6.16279	-11.937	3.90815e-29	3.87089e-28	54.9866
475	NUB1	2.55077	11.1982	11.9285	4.23196e-29	4.18474e-28	54.9076
476	HAUS4	2.0357	3.84279	11.8874	6.22223e-29	6.0862e-28	54.5247
477	YY1	2.37993	7.14993	11.8671	7.52602e-29	7.32581e-28	54.3358
478	SERPINA10	-3.66043	14.1039	-11.8658	7.61759e-29	7.41095e-28	54.3238
479	LEAP2	-4.88667	14.5248	-11.8655	7.6376e-29	7.42642e-28	54.3212
480	CCL21	-5.38541	5.81302	-11.8653	7.65628e-29	7.44059e-28	54.3187
481	PTGIS	-2.63729	2.93149	-11.8615	7.93349e-29	7.69985e-28	54.2834
482	SERPING1	-4.69862	24.5634	-11.8614	7.93584e-29	7.69985e-28	54.2831
483	S100A10	3.44598	8.74201	11.8511	8.73927e-29	8.45217e-28	54.1874
484	DHCR24	3.54783	14.8813	11.8346	1.01984e-28	9.82657e-28	54.034
485	C6orf48	2.94431	8.07349	11.8312	1.05342e-28	1.01339e-27	54.0018
486	COL4A1	5.28374	9.90017	11.8305	1.06005e-28	1.01923e-27	53.9956
487	PFKFB3	-2.95141	5.52569	-11.7989	1.42415e-28	1.35918e-27	53.7024
488	ACOX1	-3.57154	15.2166	-11.7941	1.48974e-28	1.42104e-27	53.6577
489	IFITM1	-2.88125	4.45055	-11.7509	2.22774e-28	2.09951e-27	53.2581
490	PA2G4	2.51751	8.21434	11.7241	2.85817e-28	2.66861e-27	53.0106
491	PDCD5	2.73997	8.9629	11.7082	3.31336e-28	3.08246e-27	52.8639
492	CPN2	-3.17001	10.3174	-11.6494	5.71809e-28	5.22285e-27	52.3221
493	YTHDF1	2.08174	13.8026	11.6156	7.81597e-28	7.09244e-27	52.0118
494	BASP1	-4.76638	7.7108	-11.6135	7.97046e-28	7.22175e-27	51.9923
495	CAT	-4.88775	17.2538	-11.5431	1.5276e-27	1.36494e-26	51.3465
496	C1QC	-3.33576	5.80794	-11.5425	1.536e-27	1.37178e-26	51.341
497	PDIA4	3.35711	20.3291	11.5356	1.63655e-27	1.45941e-26	51.2781
498	COX6C	3.15344	17.3963	11.5323	1.68711e-27	1.50302e-26	51.2479
499	CPN1	-2.72448	5.60463	-11.531	1.7071e-27	1.51858e-26	51.2362
500	ANKRD37	-3.47797	6.03986	-11.5264	1.7814e-27	1.58156e-26	51.1939
501	ITIH4	-3.03414	5.44713	-11.457	3.37315e-27	2.94413e-26	50.5601
502	ANGPTL4	-3.07561	6.35561	-11.4115	5.11493e-27	4.43016e-26	50.1468
503	CP	-5.08392	17.8059	-11.4107	5.15567e-27	4.46331e-26	50.1389
504	FAM168B	2.33282	8.3023	11.3742	7.19687e-27	6.16835e-26	49.8079
505	GLYAT	-2.91288	4.85975	-11.3717	7.36141e-27	6.30042e-26	49.7854
506	OPTN	2.13774	6.18626	11.3674	7.66215e-27	6.54851e-26	49.7457
507	A2M	-5.35281	26.3641	-11.3653	7.80741e-27	6.66636e-26	49.727
508	ADAMTS4	-3.23202	5.20743	-11.3477	9.16747e-27	7.80552e-26	49.5676
509	DYNLL1	2.29308	14.8958	11.274	1.79381e-26	1.50743e-25	48.9014
510	ELOVL2	3.53599	7.70798	11.2665	1.92159e-26	1.61256e-25	48.8331
511	MRPL52	2.5609	15.2799	11.2637	1.96967e-26	1.64832e-25	48.8086
512	HSD11B1	-6.86344	13.8096	-11.2396	2.4532e-26	2.03787e-25	48.5907
513	LYRM1	-2.67802	10.687	-11.2355	2.54604e-26	2.11208e-25	48.5539
514	TMEM14A	2.47222	7.51672	11.2345	2.56926e-26	2.12939e-25	48.5449
515	PLG	-6.26888	22.8358	-11.2223	2.87037e-26	2.37351e-25	48.4349
516	TRIB1	-4.47085	13.8407	-11.211	3.17871e-26	2.62367e-25	48.3336
517	GREM2	-2.1618	2.66007	-11.1985	3.56081e-26	2.92835e-25	48.221
518	GPI	2.77886	9.60309	11.192	3.77591e-26	3.10384e-25	48.1628
519	LECT2	-6.75304	16.6715	-11.1654	4.80494e-26	3.92827e-25	47.9236
520	C6orf115	-2.17454	4.28685	-11.1485	5.59672e-26	4.54603e-25	47.7723
521	EPAS1	-2.51514	11.5544	-11.1411	5.98502e-26	4.84918e-25	47.7057
522	TMEM66	-2.61081	16.7885	-11.1306	6.57635e-26	5.314e-25	47.6122
523	TMEM45B	2.66307	3.2301	11.0952	9.05245e-26	7.24677e-25	47.2951
524	DUSP23	2.2606	8.09309	11.0784	1.0526e-25	8.38552e-25	47.1455
525	LUM	-3.57356	5.44443	-11.0753	1.08235e-25	8.61873e-25	47.1178
526	FGB	-3.58125	25.3352	-11.0648	1.19022e-25	9.46524e-25	47.0236
527	HSD17B6	-4.37993	11.8728	-11.0323	1.5933e-25	1.25821e-24	46.7342
528	ANGPTL3	-4.21222	10.4687	-10.9956	2.2149e-25	1.73318e-24	46.4074
529	FERMT2	-2.33788	11.9193	-10.9717	2.74204e-25	2.13643e-24	46.1956
530	GNE	-2.1156	5.26128	-10.9711	2.75641e-25	2.1467e-24	46.1904
531	UGT3A1	-2.95441	5.53133	-10.9568	3.13439e-25	2.43478e-24	46.0629
532	RGS5	2.76254	6.29558	10.9438	3.51905e-25	2.72538e-24	45.9481
533	NRBP2	3.568	6.92469	10.9367	3.74925e-25	2.89746e-24	45.8852
534	SLC17A2	-2.531	5.30435	-10.9333	3.86626e-25	2.98278e-24	45.8547
535	ARRDC3	-2.44513	3.93231	-10.9156	4.52937e-25	3.47803e-24	45.6977
536	NFKBIZ	-2.045	5.59127	-10.8977	5.31053e-25	4.06234e-24	45.5399
537	SERPINA3	-6.05244	27.7926	-10.8859	5.90056e-25	4.50607e-24	45.4354
538	RPL37A	2.81041	22.7801	10.8671	6.97447e-25	5.29708e-24	45.2695
539	RBP7	2.20172	2.98827	10.8304	9.66386e-25	7.29065e-24	44.946
540	THBS4	2.22832	1.25531	10.7314	2.32224e-24	1.71614e-23	44.0765
541	LTBP1	-3.01149	6.75588	-10.7242	2.4725e-24	1.82643e-23	44.0143
542	LIPC	-3.46448	8.21923	-10.7215	2.53259e-24	1.8693e-23	43.9905
543	ARG1	-4.18552	12.7926	-10.7137	2.71391e-24	2.00149e-23	43.9219
544	DUSP3	2.14547	10.6501	10.692	3.28627e-24	2.41572e-23	43.7322
545	GNMT	-4.73637	7.28032	-10.6816	3.5992e-24	2.63825e-23	43.642
546	PRELP	-4.5019	6.01224	-10.659	4.39412e-24	3.20016e-23	43.4441
547	ITGA5	2.40084	5.24961	10.6472	4.87413e-24	3.54119e-23	43.3413
548	ITIH1	-4.68283	16.5164	-10.631	5.61504e-24	4.06477e-23	43.201
549	RPS16	3.81544	20.3711	10.6088	6.82538e-24	4.91536e-23	43.0074
550	RHOB	-3.39087	21.6859	-10.6083	6.85545e-24	4.93505e-23	43.0031
551	AIF1	-2.62793	5.65928	-10.6071	6.92536e-24	4.98339e-23	42.993
552	MYADM	-2.47575	6.79156	-10.5966	7.59207e-24	5.45663e-23	42.9019
553	APOA1	-5.79403	28.5866	-10.5885	8.15505e-24	5.85428e-23	42.831
554	SDHB	-2.32848	7.66376	-10.5795	8.8229e-24	6.31891e-23	42.7529
555	PGM1	-2.22032	9.58646	-10.5647	1.00369e-23	7.16534e-23	42.6251
556	ELOVL5	2.01297	8.44065	10.5574	1.0704e-23	7.61751e-23	42.5613
557	CPB2	-3.23022	11.829	-10.4989	1.7833e-23	1.25136e-22	42.0552
558	GRHPR	-4.73295	18.3842	-10.4892	1.93918e-23	1.35863e-22	41.9722
559	LEPR	-2.282	5.34502	-10.4872	1.97298e-23	1.38017e-22	41.955
560	DUT	2.15749	11.1839	10.4782	2.13482e-23	1.4905e-22	41.8769
561	RPS20	2.2714	29.4576	10.4528	2.662e-23	1.84644e-22	41.6581
562	RPS5	3.74351	11.7614	10.4202	3.53159e-23	2.43467e-22	41.3779
563	ALB	-3.91884	18.8153	-10.3951	4.38873e-23	3.01637e-22	41.1625
564	HIST1H2BK	3.00465	7.75813	10.3662	5.63341e-23	3.84553e-22	40.9151
565	C5orf33	-2.70767	9.48557	-10.3619	5.84985e-23	3.98424e-22	40.8777
566	PTPRA	2.20006	7.7887	10.3557	6.16817e-23	4.19631e-22	40.8252
567	CYP7A1	2.79141	2.47807	10.3453	6.75237e-23	4.58684e-22	40.7355
568	KIAA0232	2.03431	6.38305	10.3377	7.20872e-23	4.88948e-22	40.6707
569	RPS18	2.70886	18.8997	10.3246	8.07052e-23	5.44948e-22	40.5588
570	RPS10	3.85878	15.3052	10.3153	8.74442e-23	5.88036e-22	40.4793
571	HMOX1	-2.48751	3.69958	-10.3025	9.75632e-23	6.54622e-22	40.3708
572	SORBS1	-2.47944	11.1834	-10.2864	1.12114e-22	7.49473e-22	40.233
573	SLC38A4	-2.68317	8.27803	-10.2803	1.18142e-22	7.88603e-22	40.1811
574	MASP2	-2.55387	5.96873	-10.2525	1.50011e-22	9.95083e-22	39.9444
575	BDH1	-2.0787	6.10145	-10.225	1.89886e-22	1.25087e-21	39.7108
576	SUMF2	2.48543	17.0468	10.2238	1.91856e-22	1.26292e-21	39.7006
577	SULT2A1	-4.08304	13.4424	-10.2234	1.92531e-22	1.26645e-21	39.6971
578	CAPNS1	2.19677	10.7056	10.2155	2.05903e-22	1.34999e-21	39.6306
579	CSNK2B	2.70837	12.4836	10.2061	2.2323e-22	1.46041e-21	39.5505
580	G0S2	-5.68684	14.2618	-10.1933	2.48985e-22	1.62244e-21	39.4423
581	ALAS1	-2.63341	7.15388	-10.1893	2.57678e-22	1.67727e-21	39.4083
582	KHSRP	3.04295	13.7403	10.1723	2.97939e-22	1.93169e-21	39.2645
583	PPARGC1A	-5.11122	14.0031	-10.1447	3.76866e-22	2.4312e-21	39.0317
584	SLC13A5	-4.30613	11.1571	-10.1347	4.1055e-22	2.64096e-21	38.9468
585	ETFA	-2.56688	9.48974	-10.0983	5.59369e-22	3.57158e-21	38.6404
586	IGF2BP2	3.68189	4.42714	10.0736	6.89958e-22	4.38218e-21	38.4325
587	IGHM	-3.07371	3.0686	-10.0427	8.96677e-22	5.66329e-21	38.1729
588	CYB5A	-2.6122	12.0304	-10.0386	9.27776e-22	5.85153e-21	38.1392
589	ACO1	-2.18519	8.48391	-10.0176	1.10803e-21	6.94718e-21	37.9633
590	IVD	-2.16857	6.46976	-10.0154	1.12923e-21	7.07213e-21	37.9445
591	LMAN2	2.67678	10.5362	9.96328	1.75262e-21	1.08643e-20	37.5091
592	ABAT	-3.75848	13.9476	-9.93799	2.16809e-21	1.33802e-20	37.2984
593	TALDO1	2.36444	8.48424	9.93682	2.18956e-21	1.35034e-20	37.2887
594	MTMR4	2.54344	8.98338	9.90653	2.82379e-21	1.73438e-20	37.0367
595	CASP4	-2.35885	6.8364	-9.90249	2.92101e-21	1.79227e-20	37.0032
596	DUSP9	2.45691	1.46658	9.8745	3.69336e-21	2.2524e-20	36.7709
597	ALDOB	-9.08917	27.2523	-9.87365	3.7196e-21	2.26764e-20	36.7639
598	CCT5	2.8862	10.5579	9.82058	5.79563e-21	3.48625e-20	36.3247
599	PLA1A	-2.29311	5.3314	-9.76339	9.3295e-21	5.55102e-20	35.8533
600	C4BPA	-6.28995	26.6926	-9.74526	1.08451e-20	6.42953e-20	35.7043
601	F2	-3.32304	18.9691	-9.7397	1.13573e-20	6.71553e-20	35.6586
602	DAP	2.39296	11.6516	9.72997	1.23116e-20	7.2608e-20	35.5787
603	TLE1	2.83478	8.3657	9.70241	1.54687e-20	9.06066e-20	35.3528
604	PZP	-2.26769	1.68731	-9.64884	2.40773e-20	1.39673e-19	34.9148
605	HMGCS1	4.48867	12.84	9.64703	2.44382e-20	1.41721e-19	34.9
606	PTP4A1	-2.55596	20.3703	-9.64491	2.48691e-20	1.44174e-19	34.8827
607	MUC13	4.25939	3.36259	9.63954	2.59941e-20	1.50647e-19	34.839
608	NQO1	4.42895	3.16197	9.60939	3.33142e-20	1.92085e-19	34.5934
609	CRP	-10.1999	21.3573	-9.59726	3.68065e-20	2.11479e-19	34.4947
610	KLF6	-2.377	9.24882	-9.59414	3.77626e-20	2.16904e-19	34.4693
611	MYC	-2.56964	4.39566	-9.58936	3.92753e-20	2.25378e-19	34.4305
612	FGA	-3.24233	27.2185	-9.54646	5.58265e-20	3.17234e-19	34.0824
613	WNK3	2.59445	5.11013	9.4703	1.03949e-19	5.82452e-19	33.4673
614	HRG	-6.18438	25.9273	-9.42628	1.48659e-19	8.24283e-19	33.1133
615	OTC	-2.83357	7.19225	-9.42483	1.50426e-19	8.33822e-19	33.1016
616	SLC2A3	-2.21549	3.37259	-9.41006	1.69562e-19	9.37023e-19	32.9832
617	NDRG1	3.7282	8.11116	9.40931	1.70598e-19	9.42461e-19	32.9771
618	SLC25A18	-2.56684	6.3597	-9.37823	2.19394e-19	1.20357e-18	32.7283
619	PHYH	-2.46017	12.285	-9.37651	2.2248e-19	1.22013e-18	32.7144
620	TUBB2A	2.58581	6.31894	9.3394	3.0021e-19	1.636e-18	32.418
621	HIGD1A	-2.095	10.3532	-9.31457	3.66689e-19	1.99107e-18	32.2202
622	GGH	2.47811	6.74182	9.26107	5.63562e-19	3.03003e-18	31.7951
623	AHNAK	2.37289	11.1401	9.25817	5.76814e-19	3.09943e-18	31.7721
624	UGP2	-2.52615	12.4069	-9.25227	6.04729e-19	3.24268e-18	31.7254
625	OCIAD2	-2.0615	6.97908	-9.19343	9.6788e-19	5.10815e-18	31.2603
626	NCOA7	-2.01507	4.75853	-9.18486	1.03634e-18	5.45671e-18	31.1927
627	F12	-2.39561	7.86201	-9.17343	1.13513e-18	5.9647e-18	31.1027
628	ADM	-2.10493	3.42618	-9.17285	1.14042e-18	5.99076e-18	31.0981
629	ACSM1	2.23958	2.29688	9.14994	1.36843e-18	7.15115e-18	30.9178
630	SAT2	-2.55925	10.803	-9.13524	1.53804e-18	8.01664e-18	30.8023
631	MYH9	2.55516	21.9988	9.12417	1.67922e-18	8.73231e-18	30.7155
632	APCS	-5.3634	24.7984	-9.12403	1.68108e-18	8.7395e-18	30.7144
633	AUP1	2.06388	10.9678	9.12115	1.71998e-18	8.9366e-18	30.6918
634	APOC4	-4.60948	13.1271	-9.11318	1.83229e-18	9.49827e-18	30.6292
635	HMGCS2	-4.14607	28.0991	-9.10723	1.92069e-18	9.94513e-18	30.5826
636	LAP3	-2.40834	8.01758	-9.1046	1.96107e-18	1.01484e-17	30.5621
637	MYL6	2.83365	31.247	9.08701	2.25426e-18	1.16357e-17	30.4243
638	PCOLCE2	2.31507	3.25053	9.07783	2.424e-18	1.24832e-17	30.3526
639	CDH1	-2.73756	9.42772	-9.05849	2.82407e-18	1.44776e-17	30.2016
640	MBNL3	2.7899	7.6734	9.01023	4.13078e-18	2.10095e-17	29.8257
641	AGXT	-5.08784	18.3009	-8.90794	9.20542e-18	4.57261e-17	29.0337
642	TFR2	-2.44968	11.868	-8.90725	9.25475e-18	4.59585e-17	29.0285
643	HADHB	-2.28285	14.5426	-8.89101	1.05046e-17	5.1866e-17	28.9033
644	ACY1	-2.24984	7.83708	-8.88802	1.07518e-17	5.30432e-17	28.8803
645	EIF3K	2.06984	13.5568	8.87045	1.23276e-17	6.05857e-17	28.7452
646	FCER1G	-3.94351	11.1548	-8.86549	1.28127e-17	6.29356e-17	28.707
647	RBP5	-2.71055	5.75367	-8.83349	1.64276e-17	8.01041e-17	28.4615
648	PDGFA	2.98543	6.10964	8.81586	1.88321e-17	9.15815e-17	28.3265
649	ABCB4	-2.96203	8.20582	-8.78888	2.32035e-17	1.12056e-16	28.1203
650	GDA	-2.29208	6.92949	-8.7862	2.36885e-17	1.14368e-16	28.0999
651	PCK2	-4.58182	16.1926	-8.7845	2.40028e-17	1.15854e-16	28.0869
652	DCXR	-4.63194	15.5237	-8.75888	2.92499e-17	1.40617e-16	27.8916
653	RELN	-2.96414	5.29506	-8.73215	3.59351e-17	1.72069e-16	27.6883
654	IGFBP1	-4.81017	22.275	-8.7217	3.89406e-17	1.85968e-16	27.609
655	SAT1	-2.6295	17.1871	-8.70022	4.59246e-17	2.18399e-16	27.446
656	TPI1	2.07963	14.8746	8.69286	4.85921e-17	2.3072e-16	27.3903
657	GPT2	-3.88917	14.772	-8.67873	5.41491e-17	2.56499e-16	27.2833
658	SPARCL1	2.74694	4.92759	8.67233	5.68673e-17	2.68741e-16	27.235
659	DECR1	-2.67121	17.9595	-8.64973	6.75967e-17	3.18198e-16	27.0643
660	MTSS1	2.45591	10.5752	8.64389	7.06805e-17	3.32281e-16	27.0202
661	FGL1	-4.22002	24.2395	-8.64227	7.15583e-17	3.36233e-16	27.0081
662	F11R	2.21742	13.3984	8.62233	8.33176e-17	3.90067e-16	26.8578
663	CPS1	-4.34549	22.8365	-8.61077	9.09902e-17	4.24887e-16	26.7709
664	HABP2	-2.17294	6.53715	-8.60771	9.31315e-17	4.34662e-16	26.7479
665	SDS	-5.73708	12.2142	-8.59678	1.0121e-16	4.71149e-16	26.6658
666	CST3	-2.20397	9.36713	-8.59624	1.01623e-16	4.7295e-16	26.6617
667	EIF3H	4.20727	19.0499	8.56006	1.33767e-16	6.1636e-16	26.3904
668	PAH	-2.35755	12.7262	-8.54555	1.4931e-16	6.84835e-16	26.2819
669	DAZAP1	2.8853	17.1213	8.54175	1.53671e-16	7.04299e-16	26.2535
670	IGFBP4	-2.29547	12.9526	-8.53109	1.66577e-16	7.6287e-16	26.1739
671	TCL1B	-2.5066	3.12094	-8.4863	2.33609e-16	1.05912e-15	25.8401
672	AFP	6.06762	3.58848	8.45493	2.95818e-16	1.3285e-15	25.6071
673	GPAM	2.65028	6.19604	8.44606	3.16197e-16	1.41791e-15	25.5413
674	VIL1	2.60874	2.85009	8.44159	3.26995e-16	1.46415e-15	25.5082
675	YWHAZ	2.04074	9.62401	8.43968	3.31698e-16	1.48373e-15	25.4941
676	PXMP2	-3.05705	9.91314	-8.4352	3.43059e-16	1.53152e-15	25.4608
677	FCGRT	-2.19366	11.0935	-8.4323	3.50582e-16	1.56356e-15	25.4394
678	TXN	2.62782	9.76427	8.42825	3.61416e-16	1.61109e-15	25.4094
679	C20orf24	2.13218	11.4227	8.42772	3.62835e-16	1.61661e-15	25.4055
680	ECHDC2	-3.40967	13.49	-8.4134	4.03943e-16	1.79617e-15	25.2996
681	PROC	-2.20675	9.78154	-8.36684	5.72042e-16	2.53003e-15	24.9563
682	MAT2A	2.47641	18.6722	8.35594	6.20473e-16	2.74021e-15	24.8761
683	SEPHS2	2.03454	23.3239	8.34582	6.69038e-16	2.95036e-15	24.8018
684	APOC3	-4.44757	38.3345	-8.32248	7.95862e-16	3.49005e-15	24.6306
685	SLC25A15	-3.03597	10.5063	-8.28969	1.01507e-15	4.4245e-15	24.3906
686	RPL35	2.46713	16.7377	8.21556	1.75461e-15	7.52464e-15	23.8508
687	ENPP2	2.30761	4.98999	8.17828	2.30743e-15	9.8116e-15	23.5807
688	PON2	2.12714	12.6882	8.16944	2.46193e-15	1.04563e-14	23.5168
689	TSC22D1	-2.35743	6.58675	-8.16398	2.5623e-15	1.08647e-14	23.4774
690	ADI1	-2.76767	17.8104	-8.11936	3.55035e-15	1.49247e-14	23.1559
691	HIST1H1C	3.00057	7.20283	8.05931	5.49552e-15	2.28571e-14	22.7253
692	SPP1	3.68719	4.87115	8.05909	5.50429e-15	2.28883e-14	22.7237
693	TSPAN13	-4.23799	12.2828	-7.9946	8.77522e-15	3.59766e-14	22.264
694	FGG	-2.54497	25.4838	-7.99178	8.95558e-15	3.66828e-14	22.244
695	S100P	3.25753	2.10547	7.99143	8.97846e-15	3.67682e-14	22.2415
696	GATM	-2.08726	13.358	-7.989	9.13681e-15	3.73912e-14	22.2243
697	GPR88	2.29685	1.61812	7.97581	1.00478e-14	4.10078e-14	22.1306
698	HLA-DRA	-2.6362	10.4456	-7.93815	1.31705e-14	5.33668e-14	21.864
699	PDZK1IP1	3.25159	3.23742	7.8968	1.77078e-14	7.12251e-14	21.5724
700	RBP4	-2.79319	31.8354	-7.85949	2.31048e-14	9.22558e-14	21.3103
701	AKT2	2.0344	4.81442	7.84736	2.51888e-14	1.00179e-13	21.2253
702	ERRFI1	-2.4885	17.4837	-7.83118	2.82562e-14	1.11935e-13	21.1121
703	ALDOC	2.08178	4.09976	7.78278	3.98112e-14	1.56237e-13	20.7745
704	C10orf10	-2.56889	7.70583	-7.76269	4.58786e-14	1.79308e-13	20.6349
705	RPS17	2.64914	16.4108	7.75627	4.80047e-14	1.87294e-13	20.5903
706	RPL18	2.65093	15.1584	7.73533	5.5629e-14	2.16061e-13	20.4451
707	TIMP2	-3.00999	9.71271	-7.72347	6.04677e-14	2.34452e-13	20.363
708	LCN2	3.14137	2.75271	7.70116	7.07182e-14	2.7285e-13	20.2089
709	ZC3H11A	2.05677	14.3289	7.68499	7.91969e-14	3.04523e-13	20.0974
710	RPS3	3.40705	18.5015	7.66173	9.31811e-14	3.56776e-13	19.9374
711	HNRNPA1L2	2.45028	18.1571	7.65308	9.89825e-14	3.78268e-13	19.878
712	FAT1	2.29636	9.41189	7.64445	1.05126e-13	4.01069e-13	19.8187
713	C5	-2.32814	13.5763	-7.60118	1.42037e-13	5.37464e-13	19.5226
714	FGGY	4.19185	11.1463	7.593	1.50338e-13	5.67686e-13	19.4667
715	SLC1A2	-2.38207	5.03357	-7.57112	1.74941e-13	6.57292e-13	19.3176
716	S100A8	-2.90894	3.68138	-7.56834	1.78334e-13	6.69482e-13	19.2987
717	CDO1	-3.0832	14.8724	-7.56016	1.88721e-13	7.07595e-13	19.243
718	IL1RN	-2.49939	10.0313	-7.53968	2.17392e-13	8.11897e-13	19.1039
719	PCBD1	-2.55257	12.4301	-7.5377	2.20372e-13	8.22562e-13	19.0905
720	AGXT2L1	-2.67288	6.48991	-7.43872	4.34635e-13	1.59619e-12	18.4226
721	RBMS1	-2.21281	10.7568	-7.24443	1.61562e-12	5.70167e-12	17.1322
722	GC	-2.83834	28.2706	-7.24272	1.63419e-12	5.76496e-12	17.121
723	LGALS4	4.25561	8.65107	7.21633	1.94903e-12	6.83825e-12	16.9479
724	CLIC1	2.8633	12.6323	7.17308	2.5988e-12	9.03732e-12	16.6654
725	DPYS	-2.06461	7.50837	-7.15208	2.98716e-12	1.03361e-11	16.5286
726	HAL	-2.64655	8.70167	-7.10579	4.05542e-12	1.39021e-11	16.2285
727	CTSB	-2.01535	10.6513	-7.07638	4.92099e-12	1.67897e-11	16.0386
728	CCL20	2.43198	3.438	7.05057	5.82831e-12	1.9792e-11	15.8725
729	AIG1	-2.08742	13.6376	-7.04808	5.924e-12	2.01093e-11	15.8565
730	ABHD2	-2.2021	16.6031	-7.04497	6.04589e-12	2.05077e-11	15.8365
731	AQP9	-3.10137	10.5448	-7.03581	6.41939e-12	2.1742e-11	15.7777
732	EBP	2.73245	15.5282	7.0015	8.02947e-12	2.70029e-11	15.5581
733	AHCY	2.26737	10.2737	6.9923	8.52525e-12	2.85904e-11	15.4993
734	CYP17A1	2.12083	1.53869	6.97482	9.551e-12	3.19415e-11	15.3879
735	RBM3	2.02434	15.4488	6.95328	1.09823e-11	3.65929e-11	15.2509
736	FMO3	-2.43043	10.718	-6.90763	1.47496e-11	4.8741e-11	14.9616
737	EPHX1	2.98951	16.5997	6.90611	1.48946e-11	4.91842e-11	14.952
738	CCNI	-2.17798	13.8106	-6.86707	1.91421e-11	6.27288e-11	14.706
739	QSOX1	-2.07059	5.13109	-6.79126	3.1062e-11	1.00461e-10	14.2315
740	SERPINA5	-2.26638	10.154	-6.76828	3.59405e-11	1.15722e-10	14.0885
741	ARL4C	-2.08339	5.61319	-6.70762	5.27221e-11	1.68286e-10	13.7132
742	CSDA	-2.51612	7.70797	-6.6983	5.59046e-11	1.78193e-10	13.6557
743	PIPOX	-2.46606	15.624	-6.64856	7.63629e-11	2.41318e-10	13.3503
744	AKR1C4	-2.54139	10.4901	-6.64339	7.88682e-11	2.49017e-10	13.3187
745	FETUB	-2.48826	7.15998	-6.56013	1.32324e-10	4.12752e-10	12.8122
746	TF	-2.47021	32.8651	-6.48123	2.15024e-10	6.60679e-10	12.3372
747	TGM2	-2.05723	8.11855	-6.45357	2.54641e-10	7.78305e-10	12.1718
748	CABC1	2.09813	11.0293	6.41744	3.17296e-10	9.64427e-10	11.9567
749	SERPINA7	-3.15576	11.6332	-6.40584	3.40443e-10	1.03218e-09	11.8878
750	PAGE4	2.7675	1.52193	6.36469	4.36681e-10	1.31142e-09	11.6445
751	REG3A	3.40104	1.99804	6.32831	5.43614e-10	1.61964e-09	11.4304
752	GLUL	3.75338	10.0976	6.31493	5.89051e-10	1.74891e-09	11.352
753	AS3MT	2.13087	12.8893	6.24507	8.93889e-10	2.61709e-09	10.9446
754	MCL1	-2.33275	16.1696	-6.20233	1.15155e-09	3.34761e-09	10.6973
755	CXCR4	-3.72962	18.0429	-6.10006	2.09877e-09	5.98382e-09	10.1115
756	DNAJB1	-2.28764	5.90939	-6.09068	2.21668e-09	6.30805e-09	10.0582
757	C1QTNF3	2.11087	3.0974	6.08455	2.2972e-09	6.52691e-09	10.0234
758	GLUD1	-2.03319	12.9599	-6.06758	2.53526e-09	7.18749e-09	9.92721
759	CFB	-2.81709	35.2663	-6.0246	3.25135e-09	9.15301e-09	9.68464
760	SDC1	2.0368	13.303	6.01674	3.40226e-09	9.5555e-09	9.64041
761	CMBL	-2.358	11.3883	-5.99036	3.9599e-09	1.10496e-08	9.49247
762	UBA52	2.47972	27.6698	5.98289	4.13333e-09	1.15157e-08	9.45069
763	CYP2B7P1	-2.8125	5.94998	-5.92779	5.66361e-09	1.55775e-08	9.14379
764	MGST1	-2.03858	20.2998	-5.91336	6.14837e-09	1.68595e-08	9.06379
765	RPL31	2.06862	29.2485	5.8676	7.96768e-09	2.16382e-08	8.81137
766	RPL13A	2.6459	18.2206	5.80349	1.14252e-08	3.06411e-08	8.46054
767	AMBP	-3.70643	34.0834	-5.74117	1.61685e-08	4.29039e-08	8.12273
768	COL2A1	2.40309	1.29447	5.70618	1.96219e-08	5.1726e-08	7.9345
769	LBP	-3.81581	19.6796	-5.70057	2.02383e-08	5.33044e-08	7.90442
770	REG1A	2.87273	1.97082	5.674	2.34256e-08	6.13417e-08	7.76226
771	ENO1	2.2743	11.5901	5.6718	2.37093e-08	6.20487e-08	7.75056
772	PPP1R1A	-2.95093	11.9228	-5.61307	3.26877e-08	8.4748e-08	7.43854
773	STC1	2.08134	6.11681	5.51315	5.609e-08	1.4276e-07	6.9143
774	GPX2	4.07462	15.3913	5.47427	6.90559e-08	1.74777e-07	6.71254
775	AHSG	-3.55802	27.3505	-5.46567	7.22939e-08	1.8269e-07	6.66809
776	TP53INP1	2.15431	14.5813	5.43165	8.66093e-08	2.17709e-07	6.49289
777	COL1A1	4.38163	9.72416	5.31005	1.63956e-07	4.03385e-07	5.87454
778	ALDH1L1	-2.84334	10.0323	-5.27847	1.93134e-07	4.71961e-07	5.71598
779	DLK1	2.62668	1.80174	5.20199	2.86177e-07	6.89909e-07	5.33554
780	SERPINA6	-2.78554	18.0799	-5.14971	3.7339e-07	8.92542e-07	5.07838
781	AEBP1	-2.49289	6.95965	-4.86769	1.50832e-06	3.43942e-06	3.7316
782	PTGR1	-2.26196	16.9918	-4.69791	3.38559e-06	7.47775e-06	2.95415
783	CFH	-2.10153	16.1681	-4.65841	4.07214e-06	8.92111e-06	2.77689
784	SERPINC1	-3.09425	24.5959	-4.58285	5.77594e-06	1.25089e-05	2.44166
785	PLA2G2A	-3.98197	11.6288	-4.54655	6.82007e-06	1.46814e-05	2.28243
786	HLA-A	2.40035	24.6786	3.93542	9.45819e-05	0.000182715	-0.22166
787	APOM	-2.25849	18.4214	-3.90123	0.000108537	0.000208448	-0.351746
788	TIMP1	-2.01761	10.2392	-3.64109	0.00029923	0.000549795	-1.30654
789	CHI3L1	-2.54124	11.7294	-3.44208	0.000624723	0.00110483	-1.99471
790	PIGR	-2.40163	15.0105	-3.42835	0.000656448	0.00115788	-2.04085
